# Supplementary material for: Evaluation of the cervical liquid-based cytology sample as a microbiome resource for dual diagnosis
Source: PLoS One. 2024 Dec 11;19(12):e0308985. doi: 10.1371/journal.pone.0308985 (PMC11633947; doi:10.1371/journal.pone.0308985)
Supplement: S1 Table — (XLSX) [file pone.0308985.s001.xlsx]

## Sheet: feature-frequency-detail (1)
	Raw-data-table	feature-frequency-filtered-table
Minimum frequency	1	2
1st quartile	3.75	4
Median frequency	8	8
3rd quartile	23	24
Maximum frequency	14712	14712
Mean frequency	103.188	104.462
